# Supplementary material for: Use of Physical Accessibility Modelling in Diagnostic Network Optimization: A Review
Source: Diagnostics (Basel). 2022 Jan 4;12(1):103. doi: 10.3390/diagnostics12010103 (PMC8774366; doi:10.3390/diagnostics12010103)
Supplement: Supplementary file 1 [file diagnostics-12-00103-s001.zip]

Archive with 1 entries (1 files):
- diagnostics-1527697-supplementary.pdf
